# Supplementary material for: Epigenome-Wide Association Study of Soluble Tumor Necrosis Factor Receptor 2 Levels in the Framingham Heart Study
Source: Front Pharmacol. 2018 Apr 24;9:207. doi: 10.3389/fphar.2018.00207 (PMC5928448; doi:10.3389/fphar.2018.00207)
Supplement: Supplementary file 1 [file Data_Sheet_1.xlsx]

## Sheet: S Table 1
SUPPLEMENTAL TABLE 1: Full list of the CpGs with DNA methylation and sTNFR2 associations (P<1.2E-7)
ProbeID	Chromosome_36	Position	Closest gene	Beta	SE	Z-score	P-value	Rsquare
cg07839457	16	57023022	NLRC5	-0.0519855	0.00468899	-11.0867	6.67e-28	0.00822299
cg18181703	17	76354621	SOCS3	-0.0216719	0.00264549	-8.19203	4.1e-16	0.00500025
cg18608055	19	1130866	SBNO2	-0.0155705	0.00204103	-7.62877	3.37e-14	0.00535858
cg26470501	19	45252955	BCL3	-0.0148598	0.00210624	-7.05514	2.24e-12	0.00643719
cg16411857	16	57023191	NLRC5	-0.0245657	0.00272835	-9.00386	4.28e-19	0.00751762
cg07333021	6	30612330	C6orf134	0.0133445	0.00181398	7.35648	2.57e-13	0.00206519
cg07573872	19	1126342	SBNO2	-0.0191679	0.00281264	-6.81489	1.18e-11	0.00372226
cg08159663	16	57022486	NLRC5	-0.0148245	0.0018378	-8.06645	1.12e-15	0.00335772
cg16936953	17	57915665	TMEM49	-0.0251053	0.00351542	-7.14148	1.21e-12	0.00471056
cg02656560	17	19967600		-0.0113776	0.00162906	-6.98416	3.68e-12	0.00217455
cg12269535	6	43142014	SRF	-0.014328	0.00220553	-6.49639	9.94e-11	0.00226069
cg24704287	19	13951481		-0.0141322	0.00221379	-6.38374	2.06e-10	0.00133466
cg08122652	3	122281939	PARP9;DTX3L	-0.0195536	0.00242698	-8.05676	1.21e-15	0.0101757
cg12054453	17	57915717	TMEM49	-0.025294	0.00378162	-6.68865	2.78e-11	0.00490783
cg08818207	6	32820355	TAP1	-0.0201166	0.00245401	-8.19743	3.92e-16	0.00390937
cg12728588	1	36025489	NCDN	0.00780651	0.0012396	6.29758	3.57e-10	0.0035287
cg08099136	6	32811251	PSMB8	-0.0195014	0.00256796	-7.59411	4.39e-14	0.0041325
cg13359998	1	230241764	GALNT2	-0.0112133	0.0016855	-6.65279	3.54e-11	0.00213506
cg09018739	16	57180107	CPNE2	0.0107742	0.00189759	5.67784	1.53e-08	0.00137159
cg02716826	9	33447032	SUGT1P1;AQP3	-0.0115849	0.00200911	-5.76617	9.13e-09	0.00212084
cg16824319	1	248903933	LOC646627	0.00918558	0.00154046	5.96289	2.84e-09	0.00214643
cg00934987	17	56605468		-0.0111046	0.00182006	-6.10125	1.22e-09	0.00197319
cg01309328	6	32811253	PSMB8	-0.017004	0.00229393	-7.41261	1.7e-13	0.00435573
cg01649611	2	43521066	THADA	-0.0095067	0.00161267	-5.89498	4.27e-09	0.0016972
cg00741986	4	2748332	TNIP2	-0.0106884	0.00197158	-5.42122	6.5e-08	0.00099589
cg16186435	6	32810833	PSMB8	-0.0140121	0.00199351	-7.02887	2.69e-12	0.00275945
cg02088996	7	41817771	LOC285954	-0.0101477	0.00160937	-6.30536	3.4e-10	0.00165213
cg12483947	10	72640100	SGPL1	-0.0123021	0.00198285	-6.20425	6.44e-10	0.00268384
cg18942579	17	57915773	TMEM49	-0.0179067	0.00287009	-6.23907	5.17e-10	0.00403956
cg08507178	22	50357265	PIM3	-0.0083113	0.00143187	-5.80451	7.29e-09	0.0029582
cg13823169	9	139776893		-0.0124908	0.00209858	-5.95202	3.03e-09	0.00286265
cg11187245	6	31323397	HLA-B	-0.0208938	0.00295424	-7.07246	1.98e-12	0.00132888
cg22953759	5	10632397	ANKRD33B	-0.0095234	0.00161319	-5.90343	4.06e-09	0.00158408
cg23172671	1	203482523		0.0127743	0.00224058	5.70134	1.33e-08	0.00378557
cg16306654	1	6419767	ACOT7	-0.0091694	0.00156272	-5.86764	5.02e-09	0.00305524
cg23387863	15	77472416	SGK269	-0.0147336	0.00203132	-7.25321	5.44e-13	0.00335129
cg26250129	17	79239903	SLC38A10	0.0109909	0.00177638	6.18723	7.16e-10	0.00147411
cg13031097	6	31322577	HLA-B	-0.01951	0.002825	-6.90619	6.33e-12	0.00170733
cg12170787	19	1130965	SBNO2	-0.0104285	0.00172538	-6.04416	1.73e-09	0.00469682
cg07467649	7	72856462	BAZ1B	0.00812836	0.00132661	6.12715	1.04e-09	0.00141336
cg27067618	19	15751949	CYP4F3	-0.0104619	0.00172123	-6.07815	1.41e-09	0.00231849
cg26987613	6	33219410	VPS52	-0.0093819	0.00143629	-6.53204	7.87e-11	0.00508904
cg26227957	1	19547285	KIAA0090	0.0108349	0.00199249	5.43784	5.93e-08	0.00123664
cg13028635	11	1871244		0.0111347	0.00204329	5.44938	5.56e-08	0.00267774
cg01243823	16	50732212	NOD2	-0.0134893	0.00248474	-5.42886	6.23e-08	0.00130717
cg03290827	17	75180760	SEC14L1	0.013132	0.00232703	5.64327	1.86e-08	0.00086282
cg02750743	12	117477837	TESC	0.0114488	0.00182435	6.27558	4.11e-10	0.00211299
cg04120520	16	85708039	KIAA0182	-0.0137949	0.00211631	-6.5184	8.61e-11	0.00446396
cg12394289	6	31856706	EHMT2	-0.0139132	0.00242033	-5.74848	1.01e-08	0.00219265
cg09610644	3	197249274	BDH1	0.0153454	0.00242094	6.33863	2.75e-10	0.00082698
cg22959742	10	13913931	FRMD4A	0.0147038	0.00260013	5.65503	1.74e-08	0.00187315
cg02010481	7	28218524	JAZF1	-0.007974	0.00146161	-5.45565	5.37e-08	0.00152404
cg01252219	12	110302105	GLTP	0.0124036	0.00209039	5.93365	3.38e-09	0.00069682
cg10402995	1	248903325	LOC646627	0.0105958	0.00180153	5.88154	4.62e-09	0.00183425
cg25132241	14	92396859	FBLN5	0.0090116	0.00153583	5.86757	5.02e-09	0.00344686
cg01127300	22	38614796		-0.0184883	0.00341849	-5.40832	6.98e-08	0.00166721
cg01101459	1	234871477		0.010814	0.00201974	5.35415	9.4e-08	0.00145714
cg22107533	15	45028083	TRIM69	-0.0171761	0.00239173	-7.18147	9.12e-13	0.00289231
cg13984040	12	125258948		-0.0133675	0.0023497	-5.68903	1.43e-08	0.00145185
cg20408175	12	53693169	PFDN5;C12orf10	-0.0078763	0.0013603	-5.79012	7.94e-09	0.00278619
cg09586924	11	130032815	ST14	-0.0087448	0.00156148	-5.60032	2.38e-08	0.0010403
cg25533551	19	48823178	CCDC114	0.00808373	0.00151081	5.3506	9.58e-08	0.00195112
cg27023597	17	57918262	MIR21	-0.0173285	0.00278958	-6.21184	6.14e-10	0.00285008
cg11849692	10	103875969	LDB1	0.00800325	0.00145005	5.5193	3.76e-08	0.00206111
cg23533285	6	31322348	HLA-B	-0.0180215	0.0026178	-6.88421	7.36e-12	0.00126888
cg20595453	6	33219392	VPS52	-0.0129197	0.00204123	-6.32939	2.92e-10	0.00242589
cg24707200	1	156833163	NTRK1	-0.0092294	0.00147262	-6.26728	4.33e-10	0.00425601
cg26508465	16	68825121	CDH1	0.00845567	0.00140315	6.0262	1.93e-09	0.00395816
cg25220990	5	4206669		-0.0121622	0.00210099	-5.7888	8e-09	0.00130494
cg09912552	8	134250937	NDRG1	0.0114772	0.00189858	6.04519	1.72e-09	0.0030102
cg01904393	12	51815083		-0.0044528	0.00081476	-5.4652	5.09e-08	0.00301737
cg05554494	16	3306685	MEFV	0.0081423	0.00131012	6.21492	6.02e-10	0.00175466
cg01498832	17	78682934	RPTOR	0.0125631	0.0020743	6.05657	1.61e-09	0.00168929
cg23691006	17	1510666	SLC43A2	-0.0084231	0.00152605	-5.51957	3.76e-08	0.000915
cg19604369	10	101604657	ABCC2	0.0101516	0.00171163	5.93095	3.44e-09	0.00142297
cg03370752	11	61136373	TMEM138	0.0105843	0.00172299	6.14301	9.43e-10	0.00176099
cg10636246	1	159046973	AIM2	-0.0161677	0.00275822	-5.86166	5.2e-09	0.00399519
cg08894588	16	58027941		0.00949922	0.00151916	6.25294	4.74e-10	0.00143848
cg12680205	10	80303482		-0.0089071	0.00163876	-5.43523	6.02e-08	0.00205642
cg14140379	4	6695380	S100P	0.0117484	0.00203621	5.76974	8.94e-09	0.00124458
cg01517384	6	31323856	HLA-B	-0.0278419	0.00434992	-6.40057	1.85e-10	0.00020361
cg23480341	20	43883705	SLPI	-0.007227	0.00134649	-5.3673	8.75e-08	0.00114179
cg25954539	6	31323677	HLA-B	-0.0363663	0.00555572	-6.54573	7.19e-11	8.73e-06
cg05400196	6	42272048	TRERF1	0.00760223	0.00138805	5.47692	4.77e-08	0.00228424
cg12801791	12	117478480	TESC	0.0101613	0.00172312	5.89703	4.21e-09	0.00239276
cg04036920	11	33562503	C11orf41	0.0138719	0.00233188	5.94881	3.09e-09	0.00182347
cg17803993	3	71276214	FOXP1	-0.0157399	0.00263951	-5.96318	2.83e-09	0.0033621
cg09479650	16	85578516		0.010453	0.00188844	5.53525	3.44e-08	0.00237418
cg01357892	3	126191181	ZXDC	-0.0081495	0.00150291	-5.42252	6.45e-08	0.00168246
cg11544657	1	9968130	CTNNBIP1	0.0114916	0.00182533	6.29565	3.62e-10	0.00212704
cg22129276	2	169926103	DHRS9	-0.0089835	0.00164591	-5.45809	5.3e-08	0.00128772
cg04162032	1	248902767	LOC646627	0.010037	0.00184663	5.43529	6.01e-08	0.00196739
cg04993082	1	226178964	C1orf55	-0.0140717	0.00208409	-6.75198	1.82e-11	0.00245424
cg20898283	14	75920198	JDP2	0.0106493	0.00178354	5.97086	2.7e-09	0.00206043
cg25368824	5	132009352	IL4	-0.012192	0.00187866	-6.48974	1.04e-10	0.00575947
cg26101890	2	228185396		0.00661411	0.00114796	5.76162	9.38e-09	0.00398391
cg09481056	16	2339260	ABCA3	0.0102799	0.00175701	5.85079	5.55e-09	0.00372784
cg02297838	13	92002454	MIR19A;MIR17HG;MIR92A1;MIR20A;MIR17;MIR19B1;MIR18A	-0.009259	0.00169939	-5.44844	5.59e-08	0.00164523
cg16909914	8	101554639	ANKRD46	-0.0108533	0.00182396	-5.95041	3.06e-09	0.00199196
cg19417526	11	131895599	NTM	-0.0081722	0.00151992	-5.37674	8.31e-08	0.00394204
cg23876292	18	57024517	LMAN1	-0.0131617	0.00219678	-5.99133	2.39e-09	0.00401194
cg01082299	6	31431969	HCP5	-0.0165617	0.00244193	-6.7822	1.48e-11	0.00170447
cg00218406	6	31431407	HCP5	-0.029192	0.00446135	-6.5433	7.31e-11	0.00168093
cg26607897	1	167510839	CREG1	-0.0112941	0.00210031	-5.37736	8.28e-08	0.00263332
cg22914762	4	117220908	MIR1973	0.00742057	0.00134962	5.49825	4.23e-08	0.0033262
cg20408505	6	29911494	HLA-A	-0.0155124	0.00282025	-5.50037	4.18e-08	0.00195079
cg08904394	11	64108902	CCDC88B	0.011031	0.00184185	5.98909	2.42e-09	0.00172766
cg07948085	10	9805340		-0.008903	0.0015677	-5.67905	1.52e-08	0.00514649
cg01616956	2	232393196	NMUR1	0.0110304	0.00194537	5.67007	1.6e-08	0.00282037
cg23648810	10	30337992	KIAA1462	0.0150663	0.00256059	5.88394	4.56e-09	0.00225663
cg08669096	11	121229765		-0.0091591	0.00163278	-5.60953	2.26e-08	0.00107045
cg12949141	5	134259545	PCBD2	0.0222626	0.0037468	5.94176	3.22e-09	0.00165175
cg23923934	6	31322914	HLA-B	-0.0203868	0.00327001	-6.23449	5.32e-10	0.00038187
cg19805160	1	159870731	CCDC19	-0.0086312	0.00148121	-5.82715	6.38e-09	0.00732275
cg25353281	2	219155378	PNKD;TMBIM1	0.00614919	0.0009874	6.22768	5.56e-10	0.00697668
cg00490406	1	159046773	AIM2	-0.0196648	0.00334168	-5.8847	4.54e-09	0.00377548
cg06362313	12	6645287	GAPDH	-0.0092033	0.00170584	-5.39515	7.51e-08	0.00271793
cg12419318	6	32921521	HLA-DMA	0.00592816	0.00103808	5.71068	1.26e-08	0.0044288
cg10454864	2	112654017		-0.0083519	0.00140512	-5.9439	3.18e-09	0.00685675
cg22930808	3	122281881	PARP9;DTX3L	-0.0202812	0.00326387	-6.21385	6.06e-10	0.0100589
cg26172016	18	56529149	ZNF532	-0.0106763	0.00193456	-5.51872	3.78e-08	0.00461338
cg06494464	22	24992604	GGT1	0.0117926	0.00209577	5.62687	2.04e-08	0.00107568
cg17394978	5	131824502	IRF1	-0.0156736	0.00266872	-5.87308	4.86e-09	0.00218111
cg00959259	3	122281975	PARP9;DTX3L	-0.0221211	0.00369644	-5.98444	2.49e-09	0.00614372
cg03055021	1	15664770	FHAD1	0.00781397	0.00136961	5.70527	1.3e-08	0.00360614
cg08850169	1	161171469	NDUFS2	0.00809666	0.00145999	5.54569	3.24e-08	0.00131958
cg10601943	6	29692824	HLA-F	-0.0106146	0.0019417	-5.46663	5.05e-08	0.00105324
cg04983687	16	88558223	ZFPM1	-0.0178237	0.00301334	-5.91492	3.79e-09	0.00547346
cg21915074	7	72351001	POM121	-0.0081801	0.0014842	-5.51149	3.93e-08	0.00294371
cg23547429	11	57195025	SLC43A3	-0.0056312	0.00100127	-5.6241	2.08e-08	0.00116336
cg03124318	12	109491989	USP30	-0.0180121	0.00336263	-5.35654	9.28e-08	0.00184937
cg06391412	3	71295684	FOXP1	-0.0082707	0.00145612	-5.67994	1.51e-08	0.0051964
cg06837325	5	97445281		-0.0128375	0.00240287	-5.34257	1e-07	0.00299717
cg21550372	14	100908908	WDR25	-0.0122919	0.00216775	-5.67036	1.59e-08	0.00354674
cg02346442	3	186194046		-0.0106813	0.00190999	-5.59235	2.49e-08	0.00272169
cg17446956	12	109235032	SSH1	0.00857907	0.00159441	5.38072	8.13e-08	0.00109976
cg13618969	9	129184186	FAM125B	0.00941967	0.00165993	5.67474	1.55e-08	0.00116617
cg20316440	1	8457758	RERE	0.00359495	0.00064181	5.6013	2.37e-08	0.00663404
cg24691964	1	160520374	CD84	-0.0098729	0.0018413	-5.36195	9.01e-08	0.00431501
cg00340855	6	30458586	HLA-E	-0.0164461	0.00278568	-5.90381	4.05e-09	0.00253265
cg27128761	5	151055650	SPARC	0.00883701	0.00160952	5.49045	4.42e-08	0.00116911
cg16448702	2	234072980	INPP5D	0.00878749	0.00156067	5.6306	2e-08	0.0035318
cg19149463	3	11651759	VGLL4	0.00838424	0.00154798	5.41623	6.68e-08	0.00315187
cg24836822	7	150648840	KCNH2	-0.0100787	0.00188632	-5.34305	9.99e-08	0.00493042
cg08913523	8	126649807		-0.0088312	0.00152548	-5.7891	7.98e-09	0.0020168
cg23599026	10	102268546	SEC31B	-0.0089969	0.00152097	-5.91524	3.78e-09	0.00259229
cg27660627	16	89461803	ANKRD11	0.00964432	0.00170398	5.65987	1.69e-08	0.00107943
cg11594821	6	30458601	HLA-E	-0.0151068	0.00243368	-6.20739	6.31e-10	0.0021487
cg13924998	7	41531155		0.00873527	0.00160734	5.43462	6.04e-08	0.00251555
cg08683263	16	30078162	ALDOA	-0.0102203	0.00190292	-5.37085	8.58e-08	0.00385926
cg22221575	3	195965369	PCYT1A	-0.0135318	0.00242155	-5.58806	2.55e-08	0.00659613
cg14523476	7	55812396		-0.0072902	0.00132733	-5.49241	4.38e-08	0.00226916
cg05439368	15	45028098	TRIM69	-0.0146379	0.00249229	-5.87327	4.85e-09	0.00202873
cg25843003	6	31431312	HCP5	-0.0206631	0.00361852	-5.71036	1.26e-08	0.00113984
cg20098015	22	50971140	ODF3B	-0.016241	0.00297234	-5.46406	5.13e-08	0.00233796
cg18170297	8	26146010		-0.0091483	0.00169709	-5.39056	7.7e-08	0.00224218
cg13458609	9	130608923	ENG	-0.0094664	0.00174097	-5.43744	5.94e-08	0.00522891
cg25364972	2	217075573		0.0132424	0.00239591	5.52707	3.6e-08	0.00167111
cg09245302	17	80294560		-0.0067942	0.00118337	-5.74144	1.06e-08	0.0064098
cg26392102	6	31238751	HLA-C	-0.0123516	0.00225675	-5.47317	4.87e-08	0.00024836
cg13007871	6	30458519	HLA-E	-0.012423	0.00216538	-5.73709	1.08e-08	0.00247475
cg14016418	2	65065975		0.00954546	0.001762	5.41741	6.64e-08	0.00165985
cg11354682	19	10978833	C19orf38	-0.0150051	0.00272202	-5.51248	3.91e-08	0.00197585
cg01595951	5	54834655		-0.0177682	0.00315381	-5.63389	1.96e-08	0.00123815
cg00221794	2	20776620		-0.0137666	0.00252446	-5.4533	5.44e-08	0.00161132
cg17972213	1	101704898	S1PR1	0.00990076	0.00181228	5.46316	5.15e-08	0.00125154
cg05201185	6	30459139	HLA-E	-0.0143952	0.00248974	-5.78178	8.34e-09	0.00283917
cg18650626	7	1914073	MAD1L1	-0.0148936	0.00277676	-5.36366	8.92e-08	0.00251089

## Sheet: S Table 2
SUPPLEMENTAL TABLE 2: Association of methylation at sTNFR2-related CpGs with gene expression in whole blood (P<1.1x10-5)
CpG	Chromosome_36	Position	DNAm_GeneSymbol	DNAm_Rel_to_CpG_Island	DNAm_Closest_UCSC_Gene	ProbesetID	Transcript_Cluster_ID	Transcript_Chr	Transcript_Strand	Transcript_Start_hg19	Transcript_Stop_hg19	Transcript_GeneSymbol	Transcript_EntrezGeneID	Is_Cis	RSq	Fx	T	pval
cg00218406	6	31431407	3'UTR		HCP5	2902326	2902326	6	+	31430834	31433581	HCP5	10866	TRUE	0.087473	-1.71364	-14.7121	7.40545e-47
cg00490406	1	159046773	TSS200		AIM2	2439554	2439554	1	-	159032287	159141142	AIM2	9447	TRUE	0.0630005	-2.2214	-12.3215	8.24645e-34
cg01616956	2	232393196	Body	N_Shore	NMUR1	2603544	2603544	2	-	232387872	232395578	NMUR1	10316	TRUE	0.0526546	-1.54077	-11.2028	2.18208e-28
cg23533285	6	31322348	Body	N_Shore	HLA-B	2948887	2948887	6	-	31190697	31207016			TRUE	0.0314058	3.75652	8.5565	2.11324e-17
cg00959259	3	122281975	5'UTR;5'UTR;TSS1500;5'UTR;5'UTR;5'UTR;5'UTR	N_Shore	PARP9;DTX3L	2639054	2639054	3	+	122398047	122449684	PARP14	54625	TRUE	0.0304534	-0.722676	-8.42162	6.50633e-17
cg14140379	4	6695380	TSS200		S100P	2717078	2717078	4	+	6685043	6698894	S100P|LOC339988	6286|339988	TRUE	0.0284798	-2.03203	-8.13587	6.67699e-16
cg01309328	6	32811253	Body;Body	N_Shore	PSMB8	2950199	2950199	6	-	32808506	32812480	PSMB8	5696	TRUE	0.0267077	-1.13614	-7.87153	5.39042e-15
cg10601943	6	29692824	Body;Body;Body	S_Shore	HLA-F	2900974	2900974	6	+	29690563	29925560	HLA-F	3134	TRUE	0.0259587	-1.73827	-7.75737	1.30263e-14
cg03290827	17	75180760	Body;Body;TSS1500;Body;Body		SEC14L1	3735752	3735752	17	+	75084740	75256149	SEC14L1|LINC00338|SCARNA16	6397|654434|677781	TRUE	0.0221641	-0.913581	-7.15408	1.13345e-12
cg01498832	17	78682934	Body;Body		RPTOR	3737488	3737488	17	+	78518679	78950607	RPTOR	57521	TRUE	0.0220282	-0.674607	-7.13162	1.32995e-12
cg17394978	5	131824502	Body	N_Shore	IRF1	2828520	2828520	5	+	131705428	131731305	SLC22A5|SLC22A4	6584|6583	TRUE	0.0218276	0.912624	7.09834	1.68391e-12
cg20098015	22	50971140	TSS200	S_Shore	ODF3B	3966057	3966057	22	-	51007298	51021504	CHKB-CPT1B|CPT1B|CHKB	386593|1375|1120	TRUE	0.0209208	-0.624174	-6.94611	4.89224e-12
cg10636246	1	159046973	TSS1500		AIM2	2362394	2362394	1	+	158948655	159024937	IFI16	3428	TRUE	0.0208852	-0.90841	-6.94007	5.1015e-12
cg01309328	6	32811253	Body;Body	N_Shore	PSMB8	2950167	2950167	6	-	32789610	32806537	TAP2	6891	TRUE	0.0195058	-0.818138	-6.70226	2.58357e-11
cg12801791	12	117478480	Body;Body;Body	S_Shore	TESC	3473436	3473436	12	-	117476734	117551228	TESC	54997	TRUE	0.0167203	-1.61814	-6.19648	6.84217e-10
cg00959259	3	122281975	5'UTR;5'UTR;TSS1500;5'UTR;5'UTR;5'UTR;5'UTR	N_Shore	PARP9;DTX3L	2638962	2638962	3	+	122283150	122294032	DTX3L	151636	TRUE	0.015898	-0.485298	-6.03967	1.80084e-09
cg06362313	12	6645287	Body	S_Shore	GAPDH	3441955	3441955	12	-	6600492	6605193	MRPL51|NCAPD2	51258|9918	TRUE	0.0147596	-1.51191	-5.81604	6.88142e-09
cg13028635	11	1871244				3317071	3317071	11	+	1874220	1913755	LSP1|C11orf89	4046	TRUE	0.0145965	-0.701167	-5.78335	8.33866e-09
cg05554494	16	3306685	TSS200	S_Shore	MEFV	3677498	3677498	16	-	3272345	3285983	ZNF200	7752	TRUE	0.0144587	1.08355	5.75558	9.80883e-09
cg12801791	12	117478480	Body;Body;Body	S_Shore	TESC	3433591	3433591	12	+	117318967	117470302	FBXW8	26259	TRUE	0.0138147	-0.939909	-5.62411	2.09534e-08
cg06362313	12	6645287	Body	S_Shore	GAPDH	3402522	3402522	12	+	6561415	6576301	TAPBPL	55080	TRUE	0.013527	-1.08478	-5.56442	2.94174e-08
cg17394978	5	131824502	Body	N_Shore	IRF1	2828479	2828479	5	+	131630071	131702455	SLC22A4|LOC553103	6583|553103	TRUE	0.0134772	0.945996	5.55404	3.1195e-08
cg20098015	22	50971140	TSS200	S_Shore	ODF3B	3966000	3966000	22	-	50964230	50971388	TYMP|ODF3B	1890|440836	TRUE	0.0113415	-0.454165	-5.0895	3.88661e-07
cg01252219	12	110302105	Body		GLTP	3470964	3470964	12	-	110278627	110318310	GLTP	51228	TRUE	0.00961534	-2.02597	-4.68212	3.00764e-06
cg26392102	6	31238751	Body	N_Shore	HLA-C	2902178	2902178	6	+	31126125	31134916	TCF19	6941	TRUE	0.00953305	-2.79465	-4.66185	3.31657e-06
cg01517384	6	31323856	Body	N_Shore	HLA-B	2902463	2902463	6	+	31588517	31605548	PRRC2A	7916	TRUE	0.00924133	1.16726	4.58929	4.69145e-06
cg22930808	3	122281881	5'UTR;5'UTR;TSS1500;5'UTR;5'UTR;5'UTR;5'UTR	N_Shore	PARP9;DTX3L	2691982	2691982	3	-	122135254	122233889	KPNA1	3836	TRUE	0.0085783	0.207693	4.42011	1.03319e-05

## Sheet: S Table 3
SUPPLEMENTAL TABLE 3: Enrichment of sTNFR2-related CpG in overlapping histone modifications across various tissues from Consolidated Roadmap Epigenomics data
Cell	Tissue	Datatype	Pvalue	Qvalue	Probe
E029 Primary monocytes from peripheral blood	Blood	H3K4me1	1.36e-16	1.55e-13	cg00218406,cg00221794,cg00340855,cg00490406,cg00741986,cg00959259,cg01101459,cg01127300,cg01243823,cg01252219,cg01309328,cg01357892,cg01498832,cg01517384,cg01595951,cg01649611,cg02010481,cg02088996,cg02297838,cg02656560,cg02716826,cg02750743,cg03124318,cg05439368,cg05554494,cg06362313,cg07333021,cg07839457,cg08507178,cg08669096,cg08683263,cg08818207,cg08850169,cg08894588,cg08904394,cg08913523,cg0…
E093 Fetal Thymus	Fetal Thymus	H3K4me1	2.72e-15	1.55e-12	cg00218406,cg00221794,cg00340855,cg00490406,cg00741986,cg00934987,cg00959259,cg01101459,cg01127300,cg01243823,cg01252219,cg01309328,cg01357892,cg01498832,cg01517384,cg01595951,cg01616956,cg01649611,cg01904393,cg02088996,cg02297838,cg02656560,cg02716826,cg02750743,cg03055021,cg03124318,cg03290827,cg03370752,cg04120520,cg04993082,cg05400196,cg05439368,cg05554494,cg06362313,cg06391412,cg06837325,cg0…
E046 Primary Natural Killer cells from peripheral	Blood	H3K4me1	1.66e-13	6.32e-11	cg00218406,cg00221794,cg00340855,cg00490406,cg00741986,cg00959259,cg01127300,cg01243823,cg01252219,cg01309328,cg01357892,cg01498832,cg01517384,cg01616956,cg01649611,cg02088996,cg02297838,cg02346442,cg02656560,cg02716826,cg02750743,cg03055021,cg03124318,cg03290827,cg04036920,cg04983687,cg04993082,cg05439368,cg05554494,cg06362313,cg07333021,cg07839457,cg08507178,cg08669096,cg08683263,cg08818207,cg0…
E109 Small Intestine	Small Intestine	H3K4me1	3.94e-12	1.13e-09	cg00218406,cg00221794,cg00340855,cg00490406,cg00741986,cg00934987,cg00959259,cg01101459,cg01127300,cg01243823,cg01252219,cg01309328,cg01357892,cg01517384,cg01595951,cg01616956,cg01649611,cg02010481,cg02297838,cg02656560,cg02716826,cg03055021,cg03124318,cg03290827,cg04120520,cg04983687,cg04993082,cg05400196,cg05439368,cg06362313,cg06391412,cg07333021,cg07948085,cg08507178,cg08669096,cg08683263,cg0…
E050 Primary hematopoietic stem cells G-CSF-mobili	Blood	H3K4me1	4.66e-11	1.06e-08	cg00218406,cg00221794,cg00340855,cg00490406,cg00741986,cg00934987,cg00959259,cg01127300,cg01243823,cg01309328,cg01357892,cg01517384,cg01616956,cg01649611,cg02010481,cg02088996,cg02297838,cg02656560,cg02716826,cg02750743,cg03055021,cg03124318,cg04120520,cg04983687,cg04993082,cg05439368,cg06362313,cg06391412,cg07333021,cg07573872,cg07839457,cg08507178,cg08669096,cg08683263,cg08818207,cg08850169,cg0…
E051 Primary hematopoietic stem cells G-CSF-mobili	Blood	H3K4me1	9.55e-11	1.72e-08	cg00218406,cg00221794,cg00340855,cg00741986,cg00934987,cg00959259,cg01127300,cg01243823,cg01309328,cg01357892,cg01498832,cg01517384,cg01595951,cg01649611,cg01904393,cg02010481,cg02088996,cg02297838,cg02656560,cg02716826,cg02750743,cg03124318,cg03290827,cg04983687,cg04993082,cg05439368,cg06362313,cg06391412,cg07333021,cg07573872,cg07839457,cg08507178,cg08683263,cg08818207,cg08850169,cg08894588,cg0…
E091 Placenta	Placenta	H3K4me1	1.06e-10	1.72e-08	cg00218406,cg00221794,cg00340855,cg00490406,cg00741986,cg00934987,cg00959259,cg01101459,cg01127300,cg01243823,cg01252219,cg01309328,cg01357892,cg01517384,cg01616956,cg01649611,cg02010481,cg02088996,cg02656560,cg02716826,cg02750743,cg03055021,cg03124318,cg03370752,cg04120520,cg04983687,cg05400196,cg05439368,cg05554494,cg06362313,cg07573872,cg07839457,cg08507178,cg08683263,cg08818207,cg08850169,cg0…
E034 Primary T cells from peripheral blood	Blood	H3K4me1	4.1e-10	5.24e-08	cg00218406,cg00221794,cg00340855,cg00490406,cg00741986,cg00934987,cg00959259,cg01101459,cg01127300,cg01243823,cg01252219,cg01309328,cg01357892,cg01498832,cg01517384,cg01595951,cg01616956,cg01649611,cg01904393,cg02010481,cg02297838,cg02346442,cg02716826,cg02750743,cg03055021,cg03124318,cg03290827,cg04120520,cg04983687,cg04993082,cg05400196,cg05439368,cg05554494,cg06362313,cg06391412,cg07573872,cg0…
E084 Fetal Intestine Large	Fetal Intestine Large	H3K4me1	4.14e-10	5.24e-08	cg00218406,cg00221794,cg00340855,cg00934987,cg00959259,cg01101459,cg01127300,cg01243823,cg01252219,cg01309328,cg01357892,cg01517384,cg01649611,cg01904393,cg02010481,cg02088996,cg02297838,cg02656560,cg02716826,cg02750743,cg03055021,cg03124318,cg03290827,cg04120520,cg04983687,cg05400196,cg06362313,cg06391412,cg07333021,cg07839457,cg08507178,cg08669096,cg08683263,cg08818207,cg08850169,cg08894588,cg0…
E085 Fetal Intestine Small	Feta Intestine Small	H3K4me1	1.65e-09	1.89e-07	cg00218406,cg00221794,cg00340855,cg00490406,cg00741986,cg00934987,cg00959259,cg01101459,cg01127300,cg01243823,cg01252219,cg01309328,cg01357892,cg01517384,cg01616956,cg01649611,cg01904393,cg02010481,cg02088996,cg02297838,cg02716826,cg02750743,cg03055021,cg03124318,cg03290827,cg03370752,cg04120520,cg04983687,cg05400196,cg05439368,cg06362313,cg06391412,cg06837325,cg07333021,cg07839457,cg08507178,cg0…
E032 Primary B cells from peripheral blood	Blood	H3K4me1	2.13e-09	2.21e-07	cg00218406,cg00221794,cg00340855,cg00490406,cg00741986,cg00959259,cg01127300,cg01243823,cg01252219,cg01309328,cg01357892,cg01498832,cg01517384,cg01595951,cg01904393,cg02010481,cg02088996,cg02297838,cg02346442,cg02656560,cg02716826,cg02750743,cg03124318,cg03290827,cg04993082,cg05439368,cg06362313,cg06391412,cg07573872,cg07839457,cg08507178,cg08683263,cg08818207,cg08850169,cg08894588,cg08904394,cg0…
E090 Fetal Muscle Leg	Fetal Muscle Leg	H3K4me1	2.36e-09	2.25e-07	cg00218406,cg00221794,cg00340855,cg00741986,cg00934987,cg00959259,cg01101459,cg01127300,cg01243823,cg01252219,cg01309328,cg01357892,cg01517384,cg01595951,cg01616956,cg01649611,cg02010481,cg02088996,cg02346442,cg02656560,cg02716826,cg02750743,cg03055021,cg03124318,cg03290827,cg04036920,cg04120520,cg04983687,cg05400196,cg05554494,cg06362313,cg06391412,cg06837325,cg07333021,cg07467649,cg07839457,cg0…
E080 Fetal Adrenal Gland	Fetal Adrenal Gland	H3K4me1	3.18e-09	2.79e-07	cg00218406,cg00221794,cg00340855,cg00490406,cg00741986,cg00934987,cg00959259,cg01101459,cg01127300,cg01243823,cg01252219,cg01309328,cg01357892,cg01517384,cg01595951,cg01616956,cg01649611,cg02010481,cg02297838,cg02346442,cg02656560,cg02716826,cg02750743,cg03055021,cg03124318,cg03290827,cg03370752,cg04120520,cg05400196,cg05439368,cg05554494,cg06362313,cg06391412,cg06837325,cg07839457,cg07948085,cg0…
E088 Fetal Lung	Fetal Lung	H3K4me1	1.47e-08	1.2e-06	cg00218406,cg00340855,cg00741986,cg00934987,cg00959259,cg01101459,cg01127300,cg01243823,cg01252219,cg01309328,cg01357892,cg01517384,cg01595951,cg01649611,cg02010481,cg02297838,cg02346442,cg02656560,cg02716826,cg02750743,cg03055021,cg03124318,cg03290827,cg03370752,cg04120520,cg05400196,cg05439368,cg05554494,cg06362313,cg06391412,cg06837325,cg07333021,cg07467649,cg07839457,cg07948085,cg08507178,cg0…
E028 Breast variant Human Mammary Epithelial Cells	Breast	H3K4me1	2.13e-08	1.55e-06	cg00218406,cg00340855,cg00741986,cg00934987,cg00959259,cg01101459,cg01127300,cg01243823,cg01252219,cg01309328,cg01357892,cg01517384,cg01595951,cg01649611,cg02010481,cg02088996,cg02297838,cg02346442,cg02656560,cg02716826,cg03055021,cg03124318,cg03290827,cg03370752,cg04036920,cg04120520,cg05439368,cg05554494,cg06362313,cg06837325,cg07839457,cg08507178,cg08669096,cg08683263,cg08818207,cg08850169,cg0…
E057 Foreskin Keratinocyte Primary Cells skin02	Skin	H3K4me1	2.17e-08	1.55e-06	cg00218406,cg00221794,cg00340855,cg00490406,cg00741986,cg00959259,cg01101459,cg01127300,cg01243823,cg01252219,cg01309328,cg01357892,cg01498832,cg01517384,cg01595951,cg01649611,cg02010481,cg02088996,cg02297838,cg02346442,cg02656560,cg02716826,cg03055021,cg03124318,cg03290827,cg03370752,cg05400196,cg06362313,cg06837325,cg07333021,cg07839457,cg08507178,cg08683263,cg08818207,cg08850169,cg08894588,cg0…
E017 IMR90 fetal lung fibroblasts Cell Line	Lung	H3K4me1	2.88e-08	1.93e-06	cg00218406,cg00340855,cg00490406,cg00741986,cg00934987,cg00959259,cg01127300,cg01243823,cg01252219,cg01309328,cg01357892,cg01517384,cg01595951,cg01649611,cg02010481,cg02088996,cg02297838,cg02346442,cg02656560,cg02716826,cg03055021,cg03290827,cg03370752,cg04120520,cg05400196,cg05439368,cg06391412,cg06837325,cg07573872,cg07839457,cg07948085,cg08507178,cg08683263,cg08818207,cg08850169,cg08894588,cg0…
E092 Fetal Stomach	Fetal Stomach	H3K4me1	3.42e-08	2.17e-06	cg00218406,cg00221794,cg00340855,cg00490406,cg00741986,cg00934987,cg00959259,cg01101459,cg01127300,cg01243823,cg01252219,cg01309328,cg01357892,cg01517384,cg01616956,cg01649611,cg01904393,cg02010481,cg02297838,cg02656560,cg02716826,cg02750743,cg03055021,cg03124318,cg03290827,cg03370752,cg04120520,cg05400196,cg05439368,cg06362313,cg06391412,cg06837325,cg07467649,cg07573872,cg07839457,cg07948085,cg0…
E032 Primary B cells from peripheral blood	Blood	H3K36me3	5.08e-08	3.05e-06	cg00218406,cg00340855,cg00490406,cg00741986,cg00934987,cg00959259,cg01243823,cg01252219,cg01357892,cg01498832,cg01517384,cg01649611,cg01904393,cg02297838,cg03124318,cg03290827,cg03370752,cg04120520,cg04983687,cg04993082,cg06362313,cg06391412,cg07333021,cg07467649,cg07573872,cg08507178,cg08683263,cg08818207,cg08850169,cg08894588,cg08904394,cg09586924,cg09610644,cg09912552,cg10601943,cg11849692,cg1…
E100 Psoas Muscle	Psoas Muscle	H3K4me1	4.09e-07	2.34e-05	cg00221794,cg00340855,cg00741986,cg00934987,cg00959259,cg01127300,cg01243823,cg01252219,cg01309328,cg01357892,cg01517384,cg01649611,cg02010481,cg02088996,cg02346442,cg02716826,cg03055021,cg03124318,cg03290827,cg03370752,cg04120520,cg05400196,cg05439368,cg06362313,cg06391412,cg06837325,cg07839457,cg08507178,cg08683263,cg08818207,cg08850169,cg08913523,cg09018739,cg09479650,cg09912552,cg10454864,cg1…
E056 Foreskin Fibroblast Primary Cells skin02	Skin	H3K4me1	6.28e-07	3.41e-05	cg00218406,cg00221794,cg00340855,cg00490406,cg00741986,cg00934987,cg00959259,cg01101459,cg01127300,cg01243823,cg01252219,cg01309328,cg01357892,cg01498832,cg01517384,cg01595951,cg01616956,cg01649611,cg01904393,cg02010481,cg02088996,cg02297838,cg02346442,cg02656560,cg02716826,cg02750743,cg03055021,cg03124318,cg03290827,cg03370752,cg04120520,cg04162032,cg04983687,cg05400196,cg05554494,cg06362313,cg0…
E055 Foreskin Fibroblast Primary Cells skin01	Skin	H3K4me3	8.01e-07	4.16e-05	cg00340855,cg00490406,cg00741986,cg00934987,cg00959259,cg01101459,cg01127300,cg01243823,cg01309328,cg01357892,cg01517384,cg01595951,cg01616956,cg01904393,cg02010481,cg02297838,cg02656560,cg02716826,cg03055021,cg03124318,cg03370752,cg04120520,cg04983687,cg04993082,cg05400196,cg05554494,cg06362313,cg06837325,cg07333021,cg07467649,cg07573872,cg07839457,cg07948085,cg08507178,cg08683263,cg08818207,cg0…
E046 Primary Natural Killer cells from peripheral	Blood	H3K4me3	1.06e-06	5.28e-05	cg00218406,cg00221794,cg00340855,cg00490406,cg00959259,cg01243823,cg01309328,cg01357892,cg01498832,cg01517384,cg01616956,cg02010481,cg02716826,cg03124318,cg04993082,cg05439368,cg05554494,cg06362313,cg06391412,cg07839457,cg08507178,cg08683263,cg08818207,cg08850169,cg08904394,cg09610644,cg10601943,cg12054453,cg12170787,cg12269535,cg13031097,cg13823169,cg13984040,cg16306654,cg16448702,cg17394978,cg1…
E083 Fetal Heart	Fetal Heart	H3K4me1	1.54e-06	7.31e-05	cg00218406,cg00221794,cg00340855,cg00934987,cg00959259,cg01127300,cg01243823,cg01309328,cg01357892,cg01616956,cg01649611,cg02010481,cg02088996,cg02297838,cg02346442,cg02656560,cg02716826,cg02750743,cg03055021,cg03124318,cg03290827,cg04120520,cg05439368,cg06362313,cg06391412,cg07333021,cg07839457,cg07948085,cg08507178,cg08683263,cg08818207,cg08850169,cg08894588,cg08904394,cg08913523,cg09018739,cg0…
E088 Fetal Lung	Fetal Lung	H3K4me3	2.08e-06	9.51e-05	cg00218406,cg00340855,cg00934987,cg00959259,cg01243823,cg01309328,cg01357892,cg01517384,cg01595951,cg01649611,cg02010481,cg02297838,cg02656560,cg02716826,cg03055021,cg03124318,cg03290827,cg03370752,cg04120520,cg04162032,cg05400196,cg05439368,cg06362313,cg06391412,cg07333021,cg07839457,cg07948085,cg08507178,cg08669096,cg08683263,cg08818207,cg08850169,cg09018739,cg09586924,cg09610644,cg09912552,cg1…
E085 Fetal Intestine Small	Feta Intestine Small	H3K36me3	2.25e-06	9.86e-05	cg00218406,cg00340855,cg00741986,cg00934987,cg00959259,cg01101459,cg01127300,cg01243823,cg01252219,cg01309328,cg01357892,cg01498832,cg01517384,cg01616956,cg01904393,cg02716826,cg02750743,cg03124318,cg03290827,cg03370752,cg04120520,cg04162032,cg04983687,cg04993082,cg05400196,cg06362313,cg06494464,cg07333021,cg07467649,cg07573872,cg08507178,cg08683263,cg08818207,cg08850169,cg08894588,cg08904394,cg0…
E034 Primary T cells from peripheral blood	Blood	H3K36me3	4.26e-06	0.00018	cg00221794,cg00340855,cg00741986,cg00959259,cg01252219,cg01309328,cg01357892,cg01498832,cg01517384,cg01649611,cg01904393,cg02297838,cg02750743,cg03124318,cg03370752,cg04120520,cg04983687,cg04993082,cg05400196,cg05439368,cg06362313,cg06391412,cg07333021,cg07467649,cg07573872,cg07839457,cg08507178,cg08683263,cg08818207,cg08894588,cg08904394,cg09018739,cg09481056,cg09610644,cg09912552,cg10601943,cg1…
E086 Fetal Kidney	Fetal Kidney	H3K4me1	5.96e-06	0.000243	cg00221794,cg00340855,cg00959259,cg01101459,cg01243823,cg01252219,cg01309328,cg01357892,cg01649611,cg02297838,cg02656560,cg02716826,cg02750743,cg03290827,cg04120520,cg05400196,cg05439368,cg06362313,cg06391412,cg08507178,cg08683263,cg08818207,cg08850169,cg08904394,cg08913523,cg09018739,cg09586924,cg09610644,cg09912552,cg11849692,cg12054453,cg12269535,cg12419318,cg12680205,cg13359998,cg13458609,cg1…
E055 Foreskin Fibroblast Primary Cells skin01	Skin	H3K4me1	7.89e-06	0.00031	cg00218406,cg00221794,cg00340855,cg00490406,cg00741986,cg00934987,cg00959259,cg01101459,cg01127300,cg01243823,cg01252219,cg01309328,cg01357892,cg01498832,cg01517384,cg01595951,cg01616956,cg01649611,cg01904393,cg02010481,cg02297838,cg02346442,cg02656560,cg02716826,cg03055021,cg03124318,cg03290827,cg03370752,cg04120520,cg04983687,cg05400196,cg05439368,cg05554494,cg06362313,cg06837325,cg07333021,cg0…
E050 Primary hematopoietic stem cells G-CSF-mobili	Blood	H3K4me3	2.31e-05	0.000855	cg00218406,cg00221794,cg00340855,cg00934987,cg00959259,cg01127300,cg01243823,cg01252219,cg01309328,cg01357892,cg01517384,cg01595951,cg02297838,cg02716826,cg03124318,cg04162032,cg05439368,cg05554494,cg06362313,cg07333021,cg07573872,cg07839457,cg08507178,cg08669096,cg08683263,cg08818207,cg08850169,cg08904394,cg09018739,cg10601943,cg11849692,cg12054453,cg12170787,cg12269535,cg12419318,cg13031097,cg1…
E089 Fetal Muscle Trunk	Fetal Muscle Trunk	H3K4me1	2.32e-05	0.000855	cg00218406,cg00221794,cg00340855,cg00741986,cg00934987,cg01101459,cg01127300,cg01243823,cg01252219,cg01309328,cg01357892,cg01498832,cg01517384,cg01595951,cg01616956,cg02088996,cg02346442,cg02656560,cg02716826,cg02750743,cg03055021,cg03124318,cg03290827,cg03370752,cg04036920,cg04120520,cg04162032,cg04983687,cg05400196,cg05554494,cg06362313,cg06391412,cg06837325,cg07467649,cg07839457,cg08507178,cg0…
E033 Primary T cells from cord blood	Blood	H3K4me1	2.65e-05	0.000946	cg00218406,cg00340855,cg00959259,cg01127300,cg01309328,cg01357892,cg01498832,cg01517384,cg01595951,cg02010481,cg02297838,cg02716826,cg02750743,cg03124318,cg03290827,cg04993082,cg05439368,cg06362313,cg06391412,cg07839457,cg08507178,cg08683263,cg08818207,cg08850169,cg08904394,cg10601943,cg11849692,cg12054453,cg12170787,cg12269535,cg13028635,cg13031097,cg13823169,cg13984040,cg14140379,cg16306654,cg1…
E034 Primary T cells from peripheral blood	Blood	H3K4me3	2.93e-05	0.00101	cg00218406,cg00221794,cg00340855,cg00490406,cg00741986,cg00934987,cg00959259,cg01127300,cg01243823,cg01309328,cg01498832,cg01517384,cg01616956,cg02297838,cg02716826,cg03124318,cg04993082,cg05439368,cg06362313,cg07839457,cg08507178,cg08683263,cg08818207,cg08850169,cg08904394,cg09018739,cg10601943,cg11849692,cg12054453,cg12170787,cg12269535,cg13028635,cg13031097,cg13823169,cg13984040,cg14140379,cg1…
E093 Fetal Thymus	Fetal Thymus	H3K36me3	5.17e-05	0.00174	cg00340855,cg00741986,cg00934987,cg00959259,cg01252219,cg01309328,cg01357892,cg01498832,cg01517384,cg02297838,cg02716826,cg02750743,cg03290827,cg03370752,cg04120520,cg04983687,cg04993082,cg06362313,cg07333021,cg07467649,cg07573872,cg08507178,cg08683263,cg08818207,cg08850169,cg08894588,cg08904394,cg09018739,cg09479650,cg09610644,cg09912552,cg10601943,cg12054453,cg12269535,cg12394289,cg12483947,cg1…
E029 Primary monocytes from peripheral blood	Blood	H3K36me3	6.58e-05	0.00215	cg00340855,cg00741986,cg00959259,cg01243823,cg01252219,cg01498832,cg01517384,cg02297838,cg02750743,cg03290827,cg03370752,cg04120520,cg04993082,cg05400196,cg06362313,cg07333021,cg07467649,cg07573872,cg08507178,cg08683263,cg08894588,cg08904394,cg09018739,cg09610644,cg09912552,cg10601943,cg12054453,cg12170787,cg12394289,cg12483947,cg12728588,cg12949141,cg13031097,cg13458609,cg13618969,cg16448702,cg1…
E029 Primary monocytes from peripheral blood	Blood	H3K4me3	8.55e-05	0.00271	cg00218406,cg00340855,cg00490406,cg01243823,cg01309328,cg01357892,cg01517384,cg02010481,cg02656560,cg03124318,cg05554494,cg06362313,cg07839457,cg08507178,cg08683263,cg08818207,cg08850169,cg08904394,cg10601943,cg11354682,cg12054453,cg12170787,cg12269535,cg13031097,cg13823169,cg13984040,cg17394978,cg17803993,cg18181703,cg20098015,cg20408175,cg20408505,cg21915074,cg22129276,cg22953759,cg24704287,cg2…
E059 Foreskin Melanocyte Primary Cells skin01	Skin	H3K4me1	9.57e-05	0.00287	cg00218406,cg00221794,cg00340855,cg00490406,cg00741986,cg00934987,cg01127300,cg01243823,cg01252219,cg01309328,cg01357892,cg01498832,cg01517384,cg01595951,cg01616956,cg01649611,cg02297838,cg02656560,cg02716826,cg03055021,cg03124318,cg03290827,cg03370752,cg04120520,cg04162032,cg05400196,cg05439368,cg05554494,cg06362313,cg06837325,cg07333021,cg07467649,cg07573872,cg07839457,cg08507178,cg08683263,cg0…
E080 Fetal Adrenal Gland	Fetal Adrenal Gland	H3K36me3	9.39e-05	0.00287	cg00340855,cg00741986,cg00934987,cg01127300,cg01252219,cg01357892,cg01498832,cg01616956,cg02297838,cg02750743,cg03124318,cg03290827,cg03370752,cg04120520,cg04983687,cg04993082,cg06362313,cg06391412,cg07333021,cg07467649,cg07573872,cg08507178,cg08683263,cg08894588,cg09018739,cg09479650,cg09481056,cg09610644,cg09912552,cg11544657,cg12054453,cg12170787,cg12269535,cg12394289,cg12483947,cg12728588,cg1…
E057 Foreskin Keratinocyte Primary Cells skin02	Skin	H3K4me3	0.000121	0.00344	cg00218406,cg00340855,cg00741986,cg00959259,cg01127300,cg01243823,cg01252219,cg01309328,cg01357892,cg01517384,cg02010481,cg02297838,cg02656560,cg02716826,cg03124318,cg03370752,cg04983687,cg06362313,cg06837325,cg07839457,cg08507178,cg08683263,cg08818207,cg08850169,cg08904394,cg09245302,cg09586924,cg10601943,cg11544657,cg11849692,cg12054453,cg12170787,cg12269535,cg12394289,cg12483947,cg12728588,cg1…
E092 Fetal Stomach	Fetal Stomach	H3K36me3	0.000119	0.00344	cg00340855,cg00741986,cg00934987,cg01127300,cg01252219,cg01357892,cg01498832,cg01517384,cg01616956,cg02750743,cg03055021,cg03124318,cg03370752,cg04120520,cg04983687,cg04993082,cg05400196,cg06362313,cg07333021,cg07467649,cg07573872,cg08507178,cg08683263,cg08818207,cg08894588,cg09018739,cg09479650,cg09481056,cg09586924,cg09610644,cg09912552,cg10601943,cg11354682,cg12054453,cg12170787,cg12269535,cg1…
E017 IMR90 fetal lung fibroblasts Cell Line	Lung	H3K4me3	0.000204	0.00554	cg00340855,cg01243823,cg01309328,cg01357892,cg01517384,cg01595951,cg02010481,cg02297838,cg02716826,cg03124318,cg05439368,cg06362313,cg06837325,cg07839457,cg08507178,cg08683263,cg08818207,cg08913523,cg11849692,cg12054453,cg12170787,cg12269535,cg12394289,cg12728588,cg13031097,cg13359998,cg13823169,cg13924998,cg16306654,cg17394978,cg17803993,cg18181703,cg19149463,cg20098015,cg20316440,cg20408175,cg2…
E056 Foreskin Fibroblast Primary Cells skin02	Skin	H3K36me3	0.000201	0.00554	cg00218406,cg00340855,cg00741986,cg00934987,cg00959259,cg01101459,cg01127300,cg01252219,cg01309328,cg01357892,cg01498832,cg01595951,cg01616956,cg02088996,cg02297838,cg02656560,cg02716826,cg02750743,cg03055021,cg03124318,cg03290827,cg03370752,cg04036920,cg04120520,cg04162032,cg04983687,cg04993082,cg05400196,cg05554494,cg06362313,cg06837325,cg07333021,cg07467649,cg07573872,cg07839457,cg08507178,cg0…
E088 Fetal Lung	Fetal Lung	H3K36me3	0.000272	0.00721	cg00340855,cg00490406,cg00741986,cg00959259,cg01127300,cg01243823,cg01252219,cg01357892,cg01498832,cg01517384,cg01649611,cg02010481,cg02297838,cg03055021,cg03124318,cg03290827,cg03370752,cg04120520,cg04983687,cg04993082,cg05400196,cg06362313,cg06391412,cg07333021,cg07467649,cg07573872,cg08507178,cg08669096,cg08683263,cg08894588,cg08904394,cg09018739,cg09479650,cg09610644,cg09912552,cg10454864,cg1…
E090 Fetal Muscle Leg	Fetal Muscle Leg	H3K36me3	0.000303	0.00787	cg00340855,cg00741986,cg00934987,cg00959259,cg01127300,cg01252219,cg01357892,cg01498832,cg01517384,cg01649611,cg02088996,cg02346442,cg02656560,cg03290827,cg03370752,cg04120520,cg04983687,cg04993082,cg06362313,cg07333021,cg07467649,cg07573872,cg08507178,cg08683263,cg08894588,cg08904394,cg09018739,cg09479650,cg09481056,cg09610644,cg09912552,cg10454864,cg10601943,cg11354682,cg12054453,cg12170787,cg1…
E050 Primary hematopoietic stem cells G-CSF-mobili	Blood	H3K36me3	0.000375	0.00951	cg00340855,cg00741986,cg01127300,cg01357892,cg01498832,cg01517384,cg02297838,cg02750743,cg03290827,cg03370752,cg04120520,cg04983687,cg04993082,cg05400196,cg06362313,cg06391412,cg07333021,cg07467649,cg07573872,cg08507178,cg08683263,cg08894588,cg09018739,cg09479650,cg09481056,cg09610644,cg09912552,cg10601943,cg12269535,cg12394289,cg12419318,cg12483947,cg12949141,cg13031097,cg13458609,cg13618969,cg1…
E098 Pancreas	Pancreas	H3K4me1	0.000512	0.0127	cg00218406,cg00221794,cg00340855,cg00934987,cg00959259,cg01101459,cg01127300,cg01243823,cg01252219,cg01309328,cg01357892,cg01517384,cg01616956,cg01649611,cg02088996,cg02346442,cg02656560,cg02716826,cg03055021,cg03124318,cg03290827,cg03370752,cg04120520,cg04162032,cg04983687,cg04993082,cg05400196,cg06362313,cg06391412,cg06494464,cg06837325,cg07839457,cg08507178,cg08669096,cg08683263,cg08818207,cg0…
E093 Fetal Thymus	Fetal Thymus	H3K4me3	0.000547	0.0133	cg00218406,cg00340855,cg00959259,cg01127300,cg01309328,cg01357892,cg01517384,cg02010481,cg02297838,cg02716826,cg03124318,cg04983687,cg06362313,cg07839457,cg08507178,cg08683263,cg08818207,cg08850169,cg08904394,cg08913523,cg09018739,cg10454864,cg10601943,cg11849692,cg12054453,cg12170787,cg12269535,cg12419318,cg12680205,cg13031097,cg13458609,cg13984040,cg16306654,cg17394978,cg17446956,cg17803993,cg1…
E003 H1 Cells	ES Cell	H3K4me1	0.000734	0.0175	cg00218406,cg00340855,cg00490406,cg00741986,cg00934987,cg01101459,cg01127300,cg01252219,cg01309328,cg01357892,cg01498832,cg01517384,cg01595951,cg01616956,cg01904393,cg02010481,cg02297838,cg02346442,cg02656560,cg02716826,cg02750743,cg05439368,cg06391412,cg07839457,cg08507178,cg08683263,cg08818207,cg08850169,cg08894588,cg08904394,cg08913523,cg09018739,cg09245302,cg09610644,cg09912552,cg11849692,cg1…
E046 Primary Natural Killer cells from peripheral	Blood	H3K36me3	0.000752	0.0175	cg00218406,cg00340855,cg00741986,cg01127300,cg01252219,cg01357892,cg01498832,cg01517384,cg02010481,cg02297838,cg02750743,cg03290827,cg03370752,cg04120520,cg04983687,cg04993082,cg07333021,cg07467649,cg07573872,cg08507178,cg08683263,cg08818207,cg08894588,cg08904394,cg09018739,cg09481056,cg09610644,cg09912552,cg10601943,cg12269535,cg12394289,cg13028635,cg13031097,cg13618969,cg14140379,cg16448702,cg1…
E051 Primary hematopoietic stem cells G-CSF-mobili	Blood	H3K36me3	0.000902	0.0206	cg00340855,cg00741986,cg01252219,cg01309328,cg01357892,cg01498832,cg01517384,cg01649611,cg02297838,cg03055021,cg03370752,cg04120520,cg04983687,cg04993082,cg05400196,cg06362313,cg06391412,cg07333021,cg07467649,cg07573872,cg08507178,cg08894588,cg09018739,cg09481056,cg09610644,cg09912552,cg10601943,cg12054453,cg12269535,cg12394289,cg12728588,cg12949141,cg13031097,cg13458609,cg13618969,cg16448702,cg1…
E056 Foreskin Fibroblast Primary Cells skin02	Skin	H3K4me3	0.000935	0.0209	cg00218406,cg00340855,cg00490406,cg00741986,cg00934987,cg00959259,cg01101459,cg01127300,cg01243823,cg01252219,cg01309328,cg01357892,cg01498832,cg01517384,cg01595951,cg01616956,cg02010481,cg02297838,cg02656560,cg02716826,cg03055021,cg03124318,cg03290827,cg03370752,cg04120520,cg04983687,cg05400196,cg05554494,cg06362313,cg06494464,cg06837325,cg07333021,cg07467649,cg07573872,cg07839457,cg08507178,cg0…
E055 Foreskin Fibroblast Primary Cells skin01	Skin	H3K36me3	0.000965	0.0212	cg00221794,cg00340855,cg00741986,cg01101459,cg01127300,cg01252219,cg01309328,cg01357892,cg01498832,cg01616956,cg01904393,cg02088996,cg02297838,cg02346442,cg02716826,cg03124318,cg03290827,cg03370752,cg04036920,cg04120520,cg04162032,cg04983687,cg04993082,cg05400196,cg05554494,cg06362313,cg07333021,cg07467649,cg07573872,cg07839457,cg08507178,cg08683263,cg08850169,cg08894588,cg08904394,cg09018739,cg0…
E090 Fetal Muscle Leg	Fetal Muscle Leg	H3K4me3	0.00105	0.0227	cg00218406,cg00340855,cg00934987,cg00959259,cg01127300,cg01243823,cg01309328,cg01357892,cg01517384,cg01595951,cg02297838,cg02716826,cg03124318,cg06362313,cg07333021,cg07467649,cg07839457,cg08507178,cg08683263,cg08818207,cg08850169,cg08904394,cg10601943,cg11849692,cg12054453,cg12170787,cg12269535,cg12728588,cg13031097,cg13984040,cg16448702,cg17394978,cg17972213,cg18181703,cg19149463,cg20098015,cg2…
E109 Small Intestine	Small Intestine	H3K4me3	0.00139	0.0294	cg00218406,cg00221794,cg00340855,cg00490406,cg00741986,cg00934987,cg00959259,cg01127300,cg01243823,cg01309328,cg01517384,cg01904393,cg02010481,cg02088996,cg02297838,cg02346442,cg02656560,cg02716826,cg03055021,cg03124318,cg03290827,cg06362313,cg06391412,cg07467649,cg07573872,cg07839457,cg08507178,cg08669096,cg08683263,cg08818207,cg08850169,cg08894588,cg08904394,cg08913523,cg09586924,cg09912552,cg1…
E094 Gastric	Gastric	H3K4me1	0.00176	0.0366	cg00218406,cg00221794,cg00340855,cg00741986,cg00934987,cg00959259,cg01101459,cg01127300,cg01243823,cg01252219,cg01309328,cg01357892,cg01498832,cg01517384,cg01616956,cg01649611,cg02346442,cg02656560,cg02716826,cg02750743,cg03055021,cg03124318,cg03290827,cg04120520,cg04983687,cg05400196,cg05554494,cg06362313,cg06494464,cg06837325,cg07333021,cg07573872,cg07839457,cg08507178,cg08669096,cg08683263,cg0…
